# Supplementary material for: Evaluation of Greek Cattle Carcass Characteristics (Carcass Weight and Age of Slaughter) Based on SEUROP Classification System
Source: Foods. 2020 Nov 28;9(12):1764. doi: 10.3390/foods9121764 (PMC7760875; doi:10.3390/foods9121764)
Supplement: Supplementary file 1 [file foods-09-01764-s001.xlsx]

## Sheet: Table S1
Table S1: Number of carcasses (counts) classified for their muscle conformation in each breed and region and the relative percentages
counts
			REGIONS																											Total
Breed			1		2		3		4		5		6		7		8		9		10		11		12		13	percentage
1 GREEK BUFFALO	conformation	3			0		0				0				0		0						0		3		1	0.0442282		4
		4			14		52				0				0		0						7		7		71	3.1402		151
		5			13		10				0				1		1						8		66		1934	85.5374		2033
		6			0		0				5				0		0						1		7		255	11.2782		268
	Total				27		62				5				1		1						16		83		2261	100	1.92916	2456
2 VRACHICERATIKI	conformation	2			0				1		0		0		2		0						1		0		0	0		4
		3			5				26		33		0		13		2						6		2		7	1.59817		94
		4			104				136		71		2		60		28						1		41		175	39.9543		618
		5			99				82		76		6		47		16						0		65		248	56.621		639
		6			1				0		9		0		53		0						0		5		8	3.75587		76
	Total				209				245		189		8		175		46						8		113		438	100	0.373717	1431
3 LOCAL	conformation	2	0		0		0		1		0		0		3		0		0		1		0		0		0			5
		3	0		9		36		113		0		6		127		0		43		19		0		47		18			418
		4	9		50		497		246		33		94		510		10		199		128		0		343		711			2830
		5	0		5		193		456		46		125		1184		3		1		57		3		350		213			2636
		6	0		0		15		7		3		0		125		0		24		0		0		12		6			192
	Total		9		64		741		823	2508	82		225		1949		13		267		205		3		752		948		0.808867	6081
4 GREEK RED	conformation	1	0		0		0		0		0		0		29		0		0		0		3		0		0			32
		2	0		42		0		33		8		0		41		0		0		0		2		9		7			142
		3	3		1236		145		530		336		0		79		0		0		0		33		646		779			3787
		4	15		13917		1099		714		1146		50		366		57		17		6		74		2468		2311			22240
		5	0		3598		272		148		548		105		159		10		0		11		76		3686		2320			10933
		6	0		50		14		0		38		2		6		0		0		0		1		613		100			824
	Total		18		18843	49.6417	1530		1425		2076		157		680		67		17		17		189		7422	19.2225	5517		4.7073	37958
5 GREEK BLONDE	conformation	2			0		0		7				0		32										0		1			40
		3			0		0		0				0		7										9		142			158
		4			3		134		4				5		28										20		350			544
		5			6		30		4				6		23										16		116			201
		6			0		1		0				0		6										1		18			26
	Total				9		165		15				11		96										46		627		0.534978	969
9 AUBRAC	conformation	1	0		0		0		0		0		0		3		0		0		0		0		0		2	0.0448732		5
		2	0		0		0		0		0		0		153		60		0		0		1		4		294	6.59637		512
		3	3		37		279		66		17		38		60		23		146		8		36		278		3311	74.2876		4302
		4	6		200		82		52		24		242		24		6		3		85		63		41		724	16.2441		1552
		5	1		40		3		28		18		89		11		3		0		16		9		46		114	2.55777		378
		6	0		0		1		0		0		1		0		0		8		0		3		3		12	0.269239		28
	Total		10		277		365		146		59		370		251		92		157		109		112		372		4457	100	3.80287	6777
12 BALTATA NEAGRA	conformation	2	0		0		0		0		0		0		1		0		0		1		0		0		0			2
		3	0		0		4		14		3		4		9		3		4		2		0		2		26			71
		4	2		22		20		6		18		5		3		0		11		4		57		26		156			330
		5	0		6		0		1		3		10		0		1		0		0		18		13		68			120
		6	0		0		0		0		0		0		0		0		0		0		1		4		21			26
	Total		2		28		24		21		24		19		13		4		15		7		76		45		271		0.231227	549
13 BALTATA ROMANEASCA	conformation	1	0		0		0		0		0		0		4		0		0		0		0		0		1			5
		2	0		0		0		1		1		0		2		0		2		5		0		31		43			85
		3	89		115		370		282		193		117		273		183		244		76		4		159		1618			3723
		4	74		902		351		237		727		373		275		11		495		127		259		391		9247			13469
		5	1		241		31		30		148		183		68		6		5		19		50		129		2728			3639
		6	0		0		0		0		4		11		2		0		4		0		1		45		168			235
	Total		164		1258		752		550		1073		684		624		200		750		227		314		755		13805		11.7789	21156
14 BLANC BLEU	conformation	1	0		0		0		0		0		0		1		0		0		0		5		0		4	0.323102		10
		2	0		0		0		0		4		0		14		2		0		0		0		3		473	38.2068		496
		3	4		1		28		8		30		11		23		4		4		12		1		12		382	30.8562		520
		4	0		16		34		2		15		24		20		0		14		5		4		30		311	25.1212		475
		5	0		10		3		1		7		5		12		0		0		1		0		28		62	5.00808		129
		6	0		0		0		0		0		0		0		0		0		0		0		7		6	0.484653		13
	Total		4		27		65		11		56		40		70		6		18		18		10		80		1238	100	1.0563	1643
15 BLONDE D'AQUITAINE	conformation	1	0		0		0		0		0		0		21		0		0		0		0		0		4	0.0657787		25
		2	1		1		2		0		0		14		124		0		0		0		1		11		1255	20.6381		1409
		3	7		98		92		0		6		44		41		8		56		0		102		198		3818	62.7857		4470
		4	14		312		15		5		8		24		34		1		1		3		19		223		892	14.6686		1551
		5	0		29		3		1		2		5		0		0		0		0		0		136		107	1.75958		283
		6	0		0		0		0		0		0		0		0		0		0		0		124		5	0.0822233		129
	Total		22		440		112		6		16		87		220		9		57		3		122		692		6081	100	5.18852	7867
16 BRAUNVIEH	conformation	2	0		0		0		1		0		0		5		0		0		0		0		0		1	0.171821		7
		3	0		2		0		1		1		1		1		1		0		7		0		104		2	0.343643		120
		4	2		15		3		4		8		3		7		14		3		232		3		284		187	32.1306		765
		5	0		4		1		14		26		12		4		8		0		104		0		407		378	64.9485		958
		6	0		0		0		0		0		1		0		0		0		0		0		52		14	2.4055		67
	Total		2		21		4		20		35		17		17		23		3		343		3		847		582	100	0.496583	1917
17 BRUNA	conformation	2	0		0		0		0		0		0		0				0				0		0		1			1
		3	4		1		4		18		1		6		0				1				3		6		38			82
		4	12		20		19		11		16		4		4				9				164		9		153			421
		5	0		10		0		1		4		3		4				0				32		20		63			137
		6	0		0		0		0		0		0		0				0				8		4		6			18
	Total		16		31		23		30		21		13		8				10				207		39		261		0.222694	659
18 BRUNA DE MARAMURES	conformation	2	0		0		0		0		0		0		1		0		0		1		0		0		2			4
		3	9		3		55		5		19		3		6		2		6		8		0		4		66			186
		4	9		29		4		6		51		5		6		2		15		16		18		4		288			453
		5	0		20		1		0		5		5		9		0		1		1		8		0		80			130
		6	0		0		0		0		1		0		0		0		0		0		0		1		7			9
	Total		18		52		60		11		76		13		22		4		22		26		26		9		443			782
19 CHALES	conformation	1					0				0				14										0		0			14
		2					0				0				71										1		3			75
		3					0				0				16										90		95			201
		4					1				1				6										74		139			221
		5					0				0				1										0		17			18
		6					0				0				0										0		1			1
	Total						1				1				108										165		255			530
20 CHAROLAIS	conformation	1	0		1		0		0		0		0		324		0		0		0		0		0		2			327
		2	2		1		0		1		1		6		3899		7		1		1		2		14		128			4063
		3	53		58		55		314		102		187		1366		119		278		103		71		745		1785			5236
		4	5		267		233		99		98		301		152		20		84		274		107		176		1009			2825
		5	0		65		7		31		15		80		39		12		8		50		10		64		367			748
		6	0		0		0		0		0		5		0		0		0		0		3		11		18			37
	Total		60		392		295		445		216		579		5780		158		371		428		193		1010		3309			13236
23 FLECKVIEH	conformation	1	0		0		0		0		0		0		2		0		0		0		0		0		0			2
		2	0		0		0		0		0		0		1		0		0		0		0		1		7			9
		3	0		22		0		150		21		29		54		119		116		1		1		68		58			639
		4	1		161		15		2		45		43		150		12		36		1		107		365		352			1290
		5	0		53		1		77		4		26		31		12		0		0		14		114		54			386
		6	0		0		0		0		0		0		0		0		0		0		1		22		2			25
	Total		1		236		16		229		70		98		238		143		152		2		123		570		473			2351
24 GROASE	conformation	1	0		0		0		0		0		0		43		0		0				0		0		6			49
		2	0		0		0		0		1		5		1047		4		0				0		3		561			1621
		3	15		3		107		0		77		30		224		2		41				1		369		4591			5460
		4	3		228		80		6		14		58		9		0		2				11		4		1014			1429
		5	0		1		0		0		1		12		4		0		0				0		1		317			336
		6	0		0		0		0		0		0		1		0		0				0		0		11			12
	Total		18		232		187		6		93		105		1328		6		43				12		377		6500			8907
26 HOLSTEIN	conformation	1	0		0		0		0		0		0		24		0		0		0		1		0		0			25
		2	1		9		0		79		0		0		60		0		0		1		2		3		12			167
		3	399		87		46		675		16		41		151		8		23		32		71		585		531			2665
		4	1931		1682		1719		1463		460		215		374		89		36		2480		192		2518		7947			21106
		5	132		3179		367		1476		359		146		461		16		2		704		168		11861		21741			40612
		6	37		216		23		38		25		12		1		0		8		4		16		1418		1449			3247
	Total		2500	70.3829	5173	10.5346	2155		3731		860		414		1071		113		69		3221	51.6269	450		16385	42.4361	31680			67822
27 LIMOUSIN	conformation	1	0		0		0		0		0		0		618		2		0		0		11		1		6			638
		2	4		4		8		3		17		6		5651		1240		0		19		101		58		1127			8238
		3	180		1133		3740		1265		1541		1207		3868		1249		5133		170		907		3393		10986			34772
		4	102		15109		2138		648		3000		2398		1277		52		218		415		1454		1813		7137			35761
		5	3		2879		287		208		1962		470		348		105		17		15		189		1330		2747			10560
		6	0		11		1		0		49		17		59		0		20		1		11		357		159			685
	Total		289		19136	38.9696	6174		2124		6569		4098		11821		2648		5388	59.8733	620		2673	32.7173	6952		22162			90654
29 METIS	conformation	1	0		0		0		0		0		0		162		0		0		0		2		0		1			165
		2	5		4		0		5		0		1		30		1		2		8		15		13		87			171
		3	197		91		1720		635		379		221		946		289		254		96		78		294		1817			7017
		4	203		1587		584		358		1123		763		450		42		609		322		2445		450		7910			16846
		5	0		507		43		82		254		409		131		32		1		60		661		199		2688			5067
		6	0		0		0		0		4		12		0		0		5		0		51		91		330			493
	Total		405		2189		2347		1080		1760		1406		1719		364		871		486		3252	39.8042	1047		12833			29759
30 MONTBELLIARD	conformation	1	0		0		0		0		0		0		12						0		0		0		0			12
		2	0		0		0		0		0		0		107						0		1		4		2			114
		3	3		3		0		36		0		6		64						14		1		24		8			159
		4	1		20		20		7		3		2		4						9		5		30		76			177
		5	0		11		0		3		2		2		0						0		0		4		19			41
		6	0		0		0		0		0		0		0						0		0		6		1			7
	Total		4		34		20		46		5		10		187						23		7		68		106			510
31 PARTHENAISE	conformation	1	0		0		0				0		0		3		0						0		0		1			4
		2	0		0		0				0		0		20		0						0		0		80			100
		3	0		1		7				0		1		6		1						7		5		519			547
		4	2		7		4				2		0		0		0						3		0		58			76
		5	0		0		0				0		0		0		0						0		0		13			13
		6	0		0		0				0		0		0		0						0		0		3			3
	Total		2		8		11				2		1		29		1						10		5		674			743
32 RED AND WHITE	conformation	1	0		0		0		0		0		0		12		0		0		0		0		0		0			12
		2	0		0		0		0		0		0		7		0		0		0		0		0		0			7
		3	0		4		4		23		10		3		28		2		9		0		4		2		2			91
		4	2		124		116		5		12		2		8		1		0		0		12		7		25			314
		5	0		31		25		7		0		6		24		0		0		2		1		4		32			132
		6	0		0		2		0		0		0		0		0		0		0		0		0		3			5
	Total		2		159		147		35		22		11		79		3		9		2		17		13		62			561
34 SIMMENTAL	conformation	1	0		0		0		0		0		0		56		0		0		0		0		0		6			62
		2	0		0		0		0		0		1		31		0		0		1		1		11		29			74
		3	1		2		21		524		35		91		159		61		207		67		16		116		324			1624
		4	5		228		83		46		197		286		74		2		556		334		289		329		1397			3826
		5	0		30		5		18		51		84		11		2		10		100		41		268		442			1062
		6	0		0		0		0		0		8		0		0		7		0		0		40		20			75
	Total		6		260		109		588		283		470		331		65		780		502		347		764		2218			6723
Breed			1 ATTICA		2 THESSALY		3 CENTRAL GREECE (STEREA)		4 EPIRUS		5 WESTERN MACEDONIA		6 PELOPONNESE		7 WESTERN GREECE		8 IONIAN ISLANDS		9 NORTH AEGEAN		10 SOUTH AEGEAN		11 CRETE		12 EASTERN MACEDONIA & THRACE		13 CENTRAL MACEDONIA
Total	conformation	1	0	0	1	0.00203645	0	0	0	0	0	0	0	0	1328	4.95208	2	0.0504286	0	0	0	0	22	0.269278	1	0.00258994	33	0.0281568		1387
		2	13	0.365991	61	0.124224	10	0.065083	132	1.13921	32	0.235415	33	0.373472	11302	42.1449	1314	33.1316	5	0.0555617	38	0.609072	127	1.55447	166	0.429929	4113	3.50936		17346
		3	967	27.2241	2911	5.92811	6713	43.6902	4685	40.4332	2820	20.746	2046	23.1553	7521	28.0456	2076	52.3449	6565	72.9526	615	9.85735	1342	16.4259	7161	18.5465	30924	26.3854		76346
		4	2398	67.5113	35017	71.3105	7303	47.5301	4057	35.0134	7072	52.0268	4899	55.4436	3841	14.323	347	8.74937	2308	25.6473	4441	71.1813	5294	64.798	9653	25.0006	42640	36.3819		129270
		5	137	3.85698	10837	22.069	1282	8.34364	2668	23.0258	3531	25.9766	1789	20.2467	2572	9.59093	227	5.72365	45	0.500056	1140	18.2722	1288	15.765	18807	48.7089	36868	31.4571		81191
		6	37	1.04167	278	0.566134	57	0.370973	45	0.388366	138	1.01523	69	0.780896	253	0.943431	0	0	76	0.844538	5	0.080141	97	1.18727	2823	7.31139	2623	2.23804		6501
	Total		3552	100	49105	100	15365	100	11587	100	13593	100	8836	100	26817	100	3966	100	8999	100	6239	100	8170	100	38611	100	117201	100	100	312041
*conformation: S=1,E=2, U=3, R=4, O=5, P=6
